# Supplementary material for: Transcriptional Responses of Fusarium graminearum Interacted with Soybean to Cause Root Rot
Source: J Fungi (Basel). 2021 May 27;7(6):422. doi: 10.3390/jof7060422 (PMC8227214; doi:10.3390/jof7060422)
Supplement: Supplementary file 1 [file jof-07-00422-s001.zip]

Archive with 3 entries (3 files):
- Supplementary material data/Supplementary material file S1.xlsx
- Supplementary material data/Supplementary material file S2.xlsx
- Supplementary material data/Supplementary material Table S1.pdf
