# Supplementary material for: Transcriptional Responses of Fusarium graminearum Interacted with Soybean to Cause Root Rot
Source: J Fungi (Basel). 2021 May 27;7(6):422. doi: 10.3390/jof7060422 (PMC8227214; doi:10.3390/jof7060422)
Supplement: Supplementary file 1 [file jof-07-00422-s001.zip › Supplementary material data/Supplementary material file S1.xlsx]

## Sheet: GO_enrichmen
Supplementary material file 1: Gene ontology (GO) enrichment analysis of Differently expressed genes (DEGs)
#GO_terms	GO_classify	12 hpi		24 hpi		48 hpi
		All gene	DE gene	All gene	DE gene	All gene	DE gene
#Total_gene		7037	150	7037	1084	7037	156
cellular component	extracellular region	73	4	73	12	73	4
cellular component	cell	2016	26	2016	325	2016	18
cellular component	nucleoid	6	0	6	1	6	0
cellular component	membrane	1422	38	1422	229	1422	57
cellular component	virion	4	0	4	1	4	0
cellular component	membrane-enclosed lumen	114	1	114	14	114	0
cellular component	macromolecular complex	712	4	712	157	712	2
cellular component	organelle	1570	17	1570	256	1570	13
cellular component	extracellular region part	2	0	2	0	2	0
cellular component	organelle part	593	3	593	77	593	1
cellular component	virion part	4	0	4	1	4	0
cellular component	membrane part	1129	29	1129	180	1129	46
cellular component	cell part	2016	26	2016	325	2016	18
molecular function	protein binding transcription factor activity	25	1	25	3	25	0
molecular function	nucleic acid binding transcription factor activity	418	11	418	66	418	9
molecular function	catalytic activity	4102	92	4102	605	4102	84
molecular function	receptor activity	29	1	29	7	29	0
molecular function	guanyl-nucleotide exchange factor activity	18	0	18	3	18	0
molecular function	structural molecule activity	147	0	147	86	147	0
molecular function	transporter activity	508	22	508	106	508	30
molecular function	binding	3276	84	3276	486	3276	67
molecular function	electron carrier activity	170	10	170	31	170	14
molecular function	antioxidant activity	39	5	39	15	39	8
molecular function	metallochaperone activity	4	0	4	0	4	0
molecular function	enzyme regulator activity	66	1	66	6	66	0
molecular function	protein tag	1	0	1	1	1	0
molecular function	nutrient reservoir activity	9	0	9	0	9	0
molecular function	molecular transducer activity	54	2	54	11	54	0
biological process	reproduction	23	1	23	2	23	0
biological process	cell killing	2	1	2	1	2	1
biological process	metabolic process	4711	95	4711	746	4711	88
biological process	cellular process	3222	50	3222	498	3222	59
biological process	reproductive process	17	1	17	2	17	0
biological process	biological adhesion	10	2	10	3	10	1
biological process	signaling	109	1	109	12	109	0
biological process	multicellular organismal process	2	0	2	0	2	0
biological process	developmental process	55	1	55	14	55	1
biological process	growth	8	0	8	1	8	0
biological process	single-organism process	3230	75	3230	502	3230	91
biological process	rhythmic process	4	0	4	1	4	0
biological process	response to stimulus	384	10	384	54	384	11
biological process	localization	1118	28	1118	171	1118	43
biological process	multi-organism process	26	2	26	5	26	2
biological process	biological regulation	961	19	961	133	961	14
biological process	cellular component organization or biogenesis	361	6	361	54	361	3
