# Supplementary material for: Transcriptional Responses of Fusarium graminearum Interacted with Soybean to Cause Root Rot
Source: J Fungi (Basel). 2021 May 27;7(6):422. doi: 10.3390/jof7060422 (PMC8227214; doi:10.3390/jof7060422)
Supplement: Supplementary file 1 [file jof-07-00422-s001.zip › Supplementary material data/Supplementary material file S2.xlsx]

## Sheet: 12 hpi
Kyoto Encyclopedia of genes and Genomes (KEGG) enrichment analysis of Differently expressed genes (DEGs) at 12 hpi
		#Pathway	ko_ID	DEG	Gene	DEG_all	Gene_all
Metabolism	Global and overview maps	Carbon metabolism	ko01200	7	110	27	1923	FGSG_00330;FGSG_06127;FGSG_07017;FGSG_08399;FGSG_08700;FGSG_09483;FGSG_09896	K01895+K00122+K00863+K00844+K01638+K00058+K01637
Metabolism	Metabolism of other amino acids	Selenocompound metabolism	ko00450	1	8	27	1923	FGSG_10825	K00549
Metabolism	Carbohydrate metabolism	Glycolysis / Gluconeogenesis	ko00010	4	43	27	1923	FGSG_00330;FGSG_02291;FGSG_08399;FGSG_10855	K01895+K13953+K00844+K13953
Metabolism	Amino acid metabolism	Tyrosine metabolism	ko00350	2	43	27	1923	FGSG_02291;FGSG_10855	K13953+K13953
Metabolism	Metabolism of cofactors and vitamins	Thiamine metabolism	ko00730	1	6	27	1923	FGSG_02469	K03146
Metabolism	Global and overview maps	Degradation of aromatic compounds	ko01220	2	24	27	1923	FGSG_02291;FGSG_10855	K13953+K13953
Metabolism	Energy metabolism	Methane metabolism	ko00680	4	27	27	1923	FGSG_00330;FGSG_06127;FGSG_07017;FGSG_09483	K01895+K00122+K00863+K00058
Metabolism	Global and overview maps	Biosynthesis of amino acids	ko01230	2	126	27	1923	FGSG_09483;FGSG_10825	K00058+K00549
Metabolism	Glycan biosynthesis and metabolism	Other glycan degradation	ko00511	1	7	27	1923	FGSG_01283	K12373
Metabolism	Metabolism of cofactors and vitamins	One carbon pool by folate	ko00670	1	16	27	1923	FGSG_00969	K00602
Metabolism	Carbohydrate metabolism	Galactose metabolism	ko00052	2	29	27	1923	FGSG_08399;FGSG_09093	K00844+K04618
Metabolism	Carbohydrate metabolism	Starch and sucrose metabolism	ko00500	1	50	27	1923	FGSG_08399	K00844
Metabolism	Carbohydrate metabolism	Propanoate metabolism	ko00640	1	19	27	1923	FGSG_00330	K01895
Metabolism	Amino acid metabolism	Tryptophan metabolism	ko00380	2	38	27	1923	FGSG_02881;FGSG_06596	K03781+K03781
Metabolism	Lipid metabolism	Fatty acid degradation	ko00071	2	25	27	1923	FGSG_02291;FGSG_10855	K13953+K13953
Metabolism	Carbohydrate metabolism	Amino sugar and nucleotide sugar metabolism	ko00520	5	49	27	1923	FGSG_01283;FGSG_02314;FGSG_08396;FGSG_08398;FGSG_08399	K12373+K15855+K01443+K02564+K00844
Metabolism	Carbohydrate metabolism	Fructose and mannose metabolism	ko00051	2	28	27	1923	FGSG_08399;FGSG_12827	K00844+K00009
Metabolism	Energy metabolism	Sulfur metabolism	ko00920	2	16	27	1923	FGSG_02880;FGSG_07500	K00387+K00387
Metabolism	Lipid metabolism	Arachidonic acid metabolism	ko00590	1	6	27	1923	FGSG_10960	K11987
Metabolism	Amino acid metabolism	Glycine, serine and threonine metabolism	ko00260	1	48	27	1923	FGSG_09483	K00058
Metabolism	Amino acid metabolism	Cysteine and methionine metabolism	ko00270	1	41	27	1923	FGSG_10825	K00549
Metabolism	Carbohydrate metabolism	Glyoxylate and dicarboxylate metabolism	ko00630	5	34	27	1923	FGSG_02881;FGSG_06127;FGSG_06596;FGSG_08700;FGSG_09896	K03781+K00122+K03781+K01638+K01637
Metabolism	Glycan biosynthesis and metabolism	Glycosaminoglycan degradation	ko00531	1	3	27	1923	FGSG_01283	K12373
Metabolism	Glycan biosynthesis and metabolism	Glycosphingolipid biosynthesis - globo series	ko00603	1	4	27	1923	FGSG_01283	K12373
Metabolism	Carbohydrate metabolism	Pyruvate metabolism	ko00620	2	40	27	1923	FGSG_00330;FGSG_08700	K01895+K01638
Metabolism	Lipid metabolism	Glycerolipid metabolism	ko00561	1	28	27	1923	FGSG_07017	K00863
Metabolism	Nucleotide metabolism	Purine metabolism	ko00230	1	85	27	1923	FGSG_00969	K00602
Cellular Processes	Transport and catabolism	Phagosome	ko04145	1	38	27	1923	FGSG_10807	K08008
Cellular Processes	Transport and catabolism	Peroxisome	ko04146	3	53	27	1923	FGSG_00840;FGSG_02881;FGSG_06596	K00624+K03781+K03781
Genetic Information Processing	Translation	RNA transport	ko03013	1	93	27	1923	FGSG_05614	K03247

## Sheet: 24 hpi
Kyoto Encyclopedia of genes and Genomes (KEGG) enrichment analysis of Differently expressed genes (DEGs) at 24 hpi
		#Pathway	ko_ID	DEG	Gene	DEG_all	Gene_all
Genetic Information Processing	Transcription	Spliceosome	ko03040	5	96	343	1923	FGSG_00360;FGSG_06746;FGSG_06855;FGSG_07100;FGSG_10001	K12621+K12834+K12881+K12821+K12845
Metabolism	Amino acid metabolism	Valine, leucine and isoleucine degradation	ko00280	12	35	343	1923	FGSG_00490;FGSG_04570;FGSG_05554;FGSG_06084;FGSG_08509;FGSG_08510;FGSG_08622;FGSG_08688;FGSG_09240;FGSG_09512;FGSG_09844;FGSG_11884	K00140+K00826+K13524+K05607+K01969+K00253+K00167+K01968+K00166+K00826+K00382+K09699
Genetic Information Processing	Translation	RNA transport	ko03013	10	93	343	1923	FGSG_01314;FGSG_01575;FGSG_02544;FGSG_05425;FGSG_06073;FGSG_06220;FGSG_06843;FGSG_06855;FGSG_10075;FGSG_10268	K03251+K03241+K03252+K03262+K03250+K03237+K03242+K12881+K03249+K03246
Cellular Processes	Transport and catabolism	Regulation of autophagy	ko04140	4	16	343	1923	FGSG_05547;FGSG_08491;FGSG_09858;FGSG_10740	K08269+K08331+K08342+K08341
Metabolism	Metabolism of cofactors and vitamins	Porphyrin and chlorophyll metabolism	ko00860	4	19	343	1923	FGSG_01361;FGSG_05316;FGSG_08760;FGSG_10739	K01599+K01772+K02259+K00228
Genetic Information Processing	Translation	Aminoacyl-tRNA biosynthesis	ko00970	6	41	343	1923	FGSG_00875;FGSG_01976;FGSG_04384;FGSG_06410;FGSG_06958;FGSG_07128	K04567+K01876+K01875+K02433+K01880+K01869
Metabolism	Amino acid metabolism	Arginine and proline metabolism	ko00330	7	47	343	1923	FGSG_01573;FGSG_01962;FGSG_04117;FGSG_05546;FGSG_07174;FGSG_07255;FGSG_11128	K00818+K01940+K15371+K00819+K00262+K00286+K14454
Metabolism	Metabolism of other amino acids	Glutathione metabolism	ko00480	3	30	343	1923	FGSG_00172;FGSG_09991;FGSG_10347	K00799+K11204+K00031
Metabolism	Amino acid metabolism	Phenylalanine metabolism	ko00360	5	33	343	1923	FGSG_02273;FGSG_06813;FGSG_10677;FGSG_11128;FGSG_12369	K00129+K00074+K00276+K14454+K03782
Genetic Information Processing	Translation	Ribosome	ko03010	84	106	343	1923	FGSG_00395;FGSG_00631;FGSG_00634;FGSG_00671;FGSG_00802;FGSG_00845;FGSG_01016;FGSG_01021;FGSG_01081;FGSG_01154;FGSG_01238;FGSG_01278;FGSG_01504;FGSG_01509;FGSG_01516;FGSG_01871;FGSG_01956;FGSG_02099;FGSG_02493;FGSG_02503;FGSG_02541;FGSG_02542;FGSG_02588;FGSG_04136;FGSG_04137;FGSG_04149;FGSG_04476;FGSG_04915;FGSG_05378;FGSG_05433;FGSG_05493;FGSG_05605;FGSG_05640;FGSG_05907;FGSG_05916;FGSG_05999;FGS…	K02958+K02995+K02991+K02949+K02894+K02877+K02934+K02918+K02868+K02940+K02920+K02917+K02910+K02981+K02882+K02880+K02927+K02872+K02893+K02903+K02955+K02937+K02966+K02960+K02912+K02915+K02974+K02983+K02905+K02985+K02969+K02943+K02962+K02914+K02923+K02901+K02989+K02975+K02867+K02947+K02925+K02967+K02978+K02993+K02896+K02921+K02941+K02964+K02865+K02938+K02953+K02930+K02935+K02957+K02951+K02931+K02996+…
Metabolism	Amino acid metabolism	Alanine, aspartate and glutamate metabolism	ko00250	11	31	343	1923	FGSG_01199;FGSG_01217;FGSG_01433;FGSG_01962;FGSG_04117;FGSG_05187;FGSG_05554;FGSG_07174;FGSG_09554;FGSG_09934;FGSG_11128	K00820+K01955+K00264+K01940+K15371+K01939+K13524+K00262+K01956+K01953+K14454
Metabolism	Amino acid metabolism	Cysteine and methionine metabolism	ko00270	5	41	343	1923	FGSG_01177;FGSG_01508;FGSG_06544;FGSG_07421;FGSG_11128	K01758+K01011+K01697+K00928+K14454
Metabolism	Metabolism of cofactors and vitamins	Pantothenate and CoA biosynthesis	ko00770	3	22	343	1923	FGSG_02056;FGSG_04570;FGSG_09512	K01687+K00826+K00826
Genetic Information Processing	Transcription	RNA polymerase	ko03020	1	26	343	1923	FGSG_04273	K03016
Metabolism	Carbohydrate metabolism	Citrate cycle (TCA cycle)	ko00020	8	30	343	1923	FGSG_00175;FGSG_01422;FGSG_04171;FGSG_05454;FGSG_05733;FGSG_09580;FGSG_09844;FGSG_10347	K01647+K01647+K00627+K00161+K00030+K00030+K00382+K00031
Metabolism	Lipid metabolism	Glycerolipid metabolism	ko00561	10	28	343	1923	FGSG_00520;FGSG_02059;FGSG_03247;FGSG_06688;FGSG_07017;FGSG_07096;FGSG_07555;FGSG_08941;FGSG_13300;FGSG_13343	K14675+K07407+K00864+K11155+K00863+K06116+K14674+K18097+K13507+K00864
Metabolism	Amino acid metabolism	Lysine degradation	ko00310	2	19	343	1923	FGSG_02567;FGSG_10804	K11427+K00252
Metabolism	Metabolism of other amino acids	Cyanoamino acid metabolism	ko00460	4	19	343	1923	FGSG_00166;FGSG_01698;FGSG_04953;FGSG_07274	K05349+K01501+K05349+K01188
Genetic Information Processing	Folding, sorting and degradation	Protein processing in endoplasmic reticulum	ko04141	9	76	343	1923	FGSG_00271;FGSG_00554;FGSG_06220;FGSG_06825;FGSG_07464;FGSG_07940;FGSG_09471;FGSG_09672;FGSG_10819	K01456+K13993+K03237+K09503+K10578+K11718+K09490+K09561+K09486
Metabolism	Metabolism of cofactors and vitamins	Ubiquinone and other terpenoid-quinone biosynthesis	ko00130	1	9	343	1923	FGSG_09918	K06134
Metabolism	Nucleotide metabolism	Pyrimidine metabolism	ko00240	6	65	343	1923	FGSG_00871;FGSG_01217;FGSG_03648;FGSG_04155;FGSG_04273;FGSG_09554	K00384+K01955+K16066+K00761+K03016+K01956
Metabolism	Lipid metabolism	Fatty acid degradation	ko00071	5	25	343	1923	FGSG_02034;FGSG_02287;FGSG_02291;FGSG_10804;FGSG_10855	K13953+K00232+K13953+K00252+K13953
Metabolism	Amino acid metabolism	Histidine metabolism	ko00340	1	14	343	1923	FGSG_02273	K00129
Genetic Information Processing	Folding, sorting and degradation	Protein export	ko03060	1	18	343	1923	FGSG_09471	K09490
Metabolism	Metabolism of terpenoids and polyketides	Terpenoid backbone biosynthesis	ko00900	1	19	343	1923	FGSG_09722	K01823
Metabolism	Lipid metabolism	Steroid biosynthesis	ko00100	5	25	343	1923	FGSG_07315;FGSG_07555;FGSG_09830;FGSG_09863;FGSG_10003	K09829+K14674+K07750+K00637+K00223
Metabolism	Amino acid metabolism	Glycine, serine and threonine metabolism	ko00260	16	48	343	1923	FGSG_00296;FGSG_01151;FGSG_01177;FGSG_03034;FGSG_05335;FGSG_05713;FGSG_06544;FGSG_07421;FGSG_07468;FGSG_08351;FGSG_09483;FGSG_09844;FGSG_10211;FGSG_10677;FGSG_10743;FGSG_11008	K01754+K00605+K01758+K00108+K01620+K01733+K01697+K00928+K00058+K02437+K00058+K00382+K00872+K00276+K01694+K00108
Environmental Information Processing	Signal transduction	MAPK signaling pathway - yeast	ko04011	6	31	343	1923	FGSG_05656;FGSG_06326;FGSG_07295;FGSG_08691;FGSG_08948;FGSG_10042	K11244+K11229+K08294+K11227+K11233+K11231
Metabolism	Metabolism of cofactors and vitamins	Folate biosynthesis	ko00790	1	10	343	1923	FGSG_09710	K13941
Cellular Processes	Transport and catabolism	Phagosome	ko04145	4	38	343	1923	FGSG_00397;FGSG_00739;FGSG_05470;FGSG_10807	K07374+K08008+K02155+K08008
Metabolism	Carbohydrate metabolism	Galactose metabolism	ko00052	8	29	343	1923	FGSG_02059;FGSG_03288;FGSG_03462;FGSG_08399;FGSG_08415;FGSG_09093;FGSG_09456;FGSG_11032	K07407+K01193+K01187+K00844+K01193+K04618+K00850+K04618
Metabolism	Carbohydrate metabolism	Amino sugar and nucleotide sugar metabolism	ko00520	12	49	343	1923	FGSG_01199;FGSG_01272;FGSG_01283;FGSG_02137;FGSG_02314;FGSG_07113;FGSG_07542;FGSG_08395;FGSG_08396;FGSG_08398;FGSG_08399;FGSG_08944	K00820+K00698+K12373+K00326+K15855+K17497+K01209+K01207+K01443+K02564+K00844+K00621
Metabolism	Amino acid metabolism	Tryptophan metabolism	ko00380	6	38	343	1923	FGSG_01698;FGSG_02881;FGSG_06596;FGSG_09040;FGSG_10804;FGSG_12369	K01501+K03781+K03781+K00463+K00252+K03782
Metabolism	Glycan biosynthesis and metabolism	Various types of N-glycan biosynthesis	ko00513	1	26	343	1923	FGSG_13014	K05531
Metabolism	Amino acid metabolism	Valine, leucine and isoleucine biosynthesis	ko00290	6	19	343	1923	FGSG_00296;FGSG_02056;FGSG_04570;FGSG_09512;FGSG_09589;FGSG_12952	K01754+K01687+K00826+K00826+K01702+K01649
Metabolism	Lipid metabolism	Biosynthesis of unsaturated fatty acids	ko01040	6	16	343	1923	FGSG_00629;FGSG_02287;FGSG_05670;FGSG_06184;FGSG_07347;FGSG_07890	K10258+K00232+K10251+K00507+K10246+K10256
Metabolism	Carbohydrate metabolism	Butanoate metabolism	ko00650	2	17	343	1923	FGSG_05554;FGSG_06813	K13524+K00074
Cellular Processes	Transport and catabolism	Peroxisome	ko04146	8	53	343	1923	FGSG_00666;FGSG_00724;FGSG_00840;FGSG_02051;FGSG_02287;FGSG_02881;FGSG_06596;FGSG_10347	K13344+K06664+K00624+K04564+K00232+K03781+K03781+K00031
Genetic Information Processing	Translation	mRNA surveillance pathway	ko03015	3	51	343	1923	FGSG_00852;FGSG_06855;FGSG_09892	K06269+K12881+K15541
Metabolism	Lipid metabolism	Sphingolipid metabolism	ko00600	2	20	343	1923	FGSG_02059;FGSG_05525	K07407+K04709
Metabolism	Global and overview maps	Carbon metabolism	ko01200	24	110	343	1923	FGSG_00175;FGSG_00296;FGSG_00330;FGSG_00490;FGSG_01151;FGSG_01422;FGSG_02480;FGSG_03816;FGSG_04171;FGSG_05454;FGSG_05733;FGSG_07017;FGSG_07468;FGSG_07530;FGSG_08399;FGSG_08700;FGSG_09456;FGSG_09483;FGSG_09580;FGSG_09844;FGSG_09896;FGSG_10347;FGSG_10840;FGSG_11128	K01647+K01754+K01895+K00140+K00605+K01647+K01807+K01053+K00627+K00161+K00030+K00863+K00058+K17066+K00844+K01638+K00850+K00058+K00030+K00382+K01637+K00031+K00948+K14454
Metabolism	Carbohydrate metabolism	Inositol phosphate metabolism	ko00562	2	21	343	1923	FGSG_00490;FGSG_02751	K00140+K00469
Metabolism	Amino acid metabolism	Tyrosine metabolism	ko00350	8	43	343	1923	FGSG_01988;FGSG_02034;FGSG_02273;FGSG_02291;FGSG_10677;FGSG_10855;FGSG_11128;FGSG_11450	K00505+K13953+K00129+K13953+K00276+K13953+K14454+K00505
Metabolism	Global and overview maps	Fatty acid metabolism	ko01212	8	33	343	1923	FGSG_00629;FGSG_02287;FGSG_05321;FGSG_05322;FGSG_05670;FGSG_06184;FGSG_07347;FGSG_07890	K10258+K00232+K00667+K00668+K10251+K00507+K10246+K10256
Metabolism	Metabolism of cofactors and vitamins	Lipoic acid metabolism	ko00785	1	3	343	1923	FGSG_01642	K03800
Metabolism	Carbohydrate metabolism	Glyoxylate and dicarboxylate metabolism	ko00630	7	34	343	1923	FGSG_00175;FGSG_01422;FGSG_02881;FGSG_06596;FGSG_08351;FGSG_08700;FGSG_09896	K01647+K01647+K03781+K03781+K02437+K01638+K01637
Metabolism	Lipid metabolism	alpha-Linolenic acid metabolism	ko00592	2	8	343	1923	FGSG_02287;FGSG_07555	K00232+K14674
Metabolism	Metabolism of cofactors and vitamins	One carbon pool by folate	ko00670	1	16	343	1923	FGSG_01151	K00605
Metabolism	Energy metabolism	Nitrogen metabolism	ko00910	4	15	343	1923	FGSG_01433;FGSG_01698;FGSG_04117;FGSG_07174	K00264+K01501+K15371+K00262
Metabolism	Energy metabolism	Sulfur metabolism	ko00920	7	16	343	1923	FGSG_01508;FGSG_02482;FGSG_02880;FGSG_07500;FGSG_08463;FGSG_08875;FGSG_10881	K01011+K00381+K00387+K00387+K00380+K00958+K08738
Cellular Processes	Transport and catabolism	Endocytosis	ko04144	1	44	343	1923	FGSG_08492	K04705
Metabolism	Energy metabolism	Oxidative phosphorylation	ko00190	12	81	343	1923	FGSG_00429;FGSG_00496;FGSG_00644;FGSG_00656;FGSG_05470;FGSG_06048;FGSG_08343;FGSG_08760;FGSG_09489;FGSG_09667;FGSG_10276;FGSG_10305	K01549+K01507+K00415+K02140+K02155+K02128+K01535+K02259+K00416+K00420+K03940+K00418
Metabolism	Carbohydrate metabolism	Fructose and mannose metabolism	ko00051	8	28	343	1923	FGSG_07113;FGSG_08399;FGSG_08942;FGSG_09456;FGSG_09883;FGSG_10210;FGSG_12827;FGSG_13076	K17497+K00844+K00008+K00850+K12661+K18339+K00009+K00846
Metabolism	Nucleotide metabolism	Purine metabolism	ko00230	5	85	343	1923	FGSG_04273;FGSG_05187;FGSG_08875;FGSG_10358;FGSG_10840	K03016+K01939+K00958+K01951+K00948
Metabolism	Amino acid metabolism	Phenylalanine, tyrosine and tryptophan biosynthesis	ko00400	4	26	343	1923	FGSG_00478;FGSG_04287;FGSG_10743;FGSG_11128	K01626+K13830+K01694+K14454
Metabolism	Lipid metabolism	Fatty acid biosynthesis	ko00061	2	13	343	1923	FGSG_05321;FGSG_05322	K00667+K00668
Metabolism	Glycan biosynthesis and metabolism	Other glycan degradation	ko00511	4	7	343	1923	FGSG_00807;FGSG_01283;FGSG_02189;FGSG_06831	K01192+K12373+K01444+K01191
Metabolism	Carbohydrate metabolism	Ascorbate and aldarate metabolism	ko00053	2	8	343	1923	FGSG_02751;FGSG_03816	K00469+K01053
Genetic Information Processing	Translation	Ribosome biogenesis in eukaryotes	ko03008	11	70	343	1923	FGSG_02511;FGSG_02570;FGSG_04424;FGSG_06372;FGSG_06788;FGSG_07206;FGSG_07258;FGSG_07379;FGSG_10001;FGSG_10262;FGSG_10304	K14573+K14536+K14546+K11128+K14555+K11131+K14572+K14558+K12845+K14545+K11129
Genetic Information Processing	Transcription	Basal transcription factors	ko03022	1	30	343	1923	FGSG_00597	K03124
Genetic Information Processing	Folding, sorting and degradation	RNA degradation	ko03018	3	51	343	1923	FGSG_00360;FGSG_02781;FGSG_09456	K12621+K12599+K00850
Metabolism	Carbohydrate metabolism	Starch and sucrose metabolism	ko00500	14	50	343	1923	FGSG_00166;FGSG_03288;FGSG_03462;FGSG_03529;FGSG_03842;FGSG_04953;FGSG_05697;FGSG_07274;FGSG_07926;FGSG_07946;FGSG_08399;FGSG_08415;FGSG_09613;FGSG_11326	K05349+K01193+K01187+K01210+K01176+K05349+K16055+K01188+K16055+K00706+K00844+K01193+K00688+K01178
Cellular Processes	Cell growth and death	Meiosis - yeast	ko04113	3	52	343	1923	FGSG_00852;FGSG_01312;FGSG_10228	K06269+K12767+K03114
Metabolism	Metabolism of cofactors and vitamins	Riboflavin metabolism	ko00740	4	16	343	1923	FGSG_01988;FGSG_04473;FGSG_07462;FGSG_11450	K00505+K01497+K01078+K00505
Metabolism	Energy metabolism	Methane metabolism	ko00680	6	27	343	1923	FGSG_00330;FGSG_07017;FGSG_07468;FGSG_07530;FGSG_09456;FGSG_09483	K01895+K00863+K00058+K17066+K00850+K00058
Genetic Information Processing	Replication and repair	DNA replication	ko03030	1	31	343	1923	FGSG_09724	K10739
Metabolism	Metabolism of cofactors and vitamins	Nicotinate and nicotinamide metabolism	ko00760	3	15	343	1923	FGSG_09006;FGSG_09476;FGSG_11897	K00323+K06210+K00858
Metabolism	Carbohydrate metabolism	Propanoate metabolism	ko00640	4	19	343	1923	FGSG_00330;FGSG_00490;FGSG_05554;FGSG_08851	K01895+K00140+K13524+K01720
Metabolism	Carbohydrate metabolism	Pentose and glucuronate interconversions	ko00040	2	24	343	1923	FGSG_04223;FGSG_08942	K18107+K00008
Metabolism	Carbohydrate metabolism	Pyruvate metabolism	ko00620	6	40	343	1923	FGSG_00330;FGSG_04171;FGSG_05454;FGSG_08700;FGSG_09844;FGSG_12952	K01895+K00627+K00161+K01638+K00382+K01649
Metabolism	Metabolism of other amino acids	Selenocompound metabolism	ko00450	3	8	343	1923	FGSG_00871;FGSG_01177;FGSG_08875	K00384+K01758+K00958
Metabolism	Lipid metabolism	Arachidonic acid metabolism	ko00590	2	6	343	1923	FGSG_07555;FGSG_10960	K14674+K11987
Metabolism	Metabolism of other amino acids	Taurine and hypotaurine metabolism	ko00430	1	9	343	1923	FGSG_04117	K15371
Human Diseases	Drug resistance	beta-Lactam resistance	ko01501	1	1	343	1923	FGSG_08395	K01207
Metabolism	Lipid metabolism	Glycerophospholipid metabolism	ko00564	8	41	343	1923	FGSG_01865;FGSG_03249;FGSG_03875;FGSG_05066;FGSG_07555;FGSG_08613;FGSG_09539;FGSG_13300	K01613+K00111+K13333+K16369+K14674+K00550+K00866+K13507
Metabolism	Glycan biosynthesis and metabolism	Glycosaminoglycan degradation	ko00531	1	3	343	1923	FGSG_01283	K12373
Metabolism	Metabolism of cofactors and vitamins	Vitamin B6 metabolism	ko00750	3	8	343	1923	FGSG_05035;FGSG_05036;FGSG_05713	K06215+K08681+K01733
Genetic Information Processing	Folding, sorting and degradation	Ubiquitin mediated proteolysis	ko04120	7	56	343	1923	FGSG_00633;FGSG_01207;FGSG_02237;FGSG_07464;FGSG_09672;FGSG_10117;FGSG_10841	K10592+K10585+K03361+K10578+K09561+K10579+K10582
Cellular Processes	Cell growth and death	Cell cycle - yeast	ko04111	3	73	343	1923	FGSG_00565;FGSG_02237;FGSG_10228	K02555+K03361+K03114
Metabolism	Global and overview maps	2-Oxocarboxylic acid metabolism	ko01210	15	42	343	1923	FGSG_00175;FGSG_01392;FGSG_01422;FGSG_01573;FGSG_02056;FGSG_04570;FGSG_05733;FGSG_07421;FGSG_09512;FGSG_09580;FGSG_09589;FGSG_10198;FGSG_10347;FGSG_11128;FGSG_12952	K01647+K05824+K01647+K00818+K01687+K00826+K00030+K00928+K00826+K00030+K01702+K17450+K00031+K14454+K01649
Metabolism	Global and overview maps	Biosynthesis of amino acids	ko01230	32	126	343	1923	FGSG_00175;FGSG_00296;FGSG_00478;FGSG_01177;FGSG_01392;FGSG_01422;FGSG_01433;FGSG_01573;FGSG_01962;FGSG_02056;FGSG_02480;FGSG_04287;FGSG_04570;FGSG_05335;FGSG_05713;FGSG_05733;FGSG_06544;FGSG_07255;FGSG_07421;FGSG_07468;FGSG_09456;FGSG_09483;FGSG_09512;FGSG_09580;FGSG_09589;FGSG_10198;FGSG_10211;FGSG_10347;FGSG_10743;FGSG_10840;FGSG_11128;FGSG_12952	K01647+K01754+K01626+K01758+K05824+K01647+K00264+K00818+K01940+K01687+K01807+K13830+K00826+K01620+K01733+K00030+K01697+K00286+K00928+K00058+K00850+K00058+K00826+K00030+K01702+K17450+K00872+K00031+K01694+K00948+K14454+K01649
Metabolism	Glycan biosynthesis and metabolism	Glycosphingolipid biosynthesis - globo series	ko00603	2	4	343	1923	FGSG_01283;FGSG_02059	K12373+K07407
Environmental Information Processing	Membrane transport	ABC transporters	ko02010	3	11	343	1923	FGSG_02786;FGSG_06771;FGSG_11988	K05658+K05658+K05658
Genetic Information Processing	Replication and repair	Nucleotide excision repair	ko03420	1	39	343	1923	FGSG_09724	K10739
Metabolism	Metabolism of other amino acids	beta-Alanine metabolism	ko00410	4	24	343	1923	FGSG_00490;FGSG_02273;FGSG_05554;FGSG_10677	K00140+K00129+K13524+K00276
Metabolism	Global and overview maps	Degradation of aromatic compounds	ko01220	5	24	343	1923	FGSG_02034;FGSG_02291;FGSG_03667;FGSG_03816;FGSG_10855	K13953+K13953+K03381+K01053+K13953
Metabolism	Lipid metabolism	Ether lipid metabolism	ko00565	1	13	343	1923	FGSG_07555	K14674
Metabolism	Carbohydrate metabolism	Glycolysis / Gluconeogenesis	ko00010	10	43	343	1923	FGSG_00330;FGSG_02034;FGSG_02273;FGSG_02291;FGSG_04171;FGSG_05454;FGSG_08399;FGSG_09456;FGSG_09844;FGSG_10855	K01895+K13953+K00129+K13953+K00627+K00161+K00844+K00850+K00382+K13953
Metabolism	Amino acid metabolism	Lysine biosynthesis	ko00300	3	13	343	1923	FGSG_01392;FGSG_07421;FGSG_10198	K05824+K00928+K17450
Genetic Information Processing	Replication and repair	Homologous recombination	ko03440	1	20	343	1923	FGSG_09724	K10739
Genetic Information Processing	Homologous recombination	Fatty acid elongation	ko00062	3	9	343	1923	FGSG_00629;FGSG_05670;FGSG_07347	K10258+K10251+K10246
Metabolism	Carbohydrate metabolism	Pentose phosphate pathway	ko00030	4	23	343	1923	FGSG_02480;FGSG_03816;FGSG_09456;FGSG_10840	K01807+K01053+K00850+K00948
Genetic Information Processing	Replication and repair	Mismatch repair	ko03430	1	22	343	1923	FGSG_09724	K10739
Genetic Information Processing	Folding, sorting and degradation	Sulfur relay system	ko04122	1	9	343	1923	FGSG_01508	K01011
Metabolism	Metabolism of cofactors and vitamins	Thiamine metabolism	ko00730	2	6	343	1923	FGSG_01672;FGSG_02469	K18278+K03146

## Sheet: 48 hpi
Kyoto Encyclopedia of genes and Genomes (KEGG) enrichment analysis of Differently expressed genes (DEGs) at 48 hpi
		#Pathway	ko_ID	DEG	Gene	DEG_all	Gene_all
Metabolism	Carbohydrate metabolism	Glycolysis / Gluconeogenesis	ko00010	1	43	30	1923	FGSG_00330	K01895
Metabolism	Lipid metabolism	Arachidonic acid metabolism	ko00590	1	6	30	1923	FGSG_10960	K11987
Metabolism	Energy metabolism	Methane metabolism	ko00680	2	27	30	1923	FGSG_00330;FGSG_09483	K01895+K00058
Metabolism	Amino acid metabolism	Tryptophan metabolism	ko00380	2	38	30	1923	FGSG_02881;FGSG_06596	K03781+K03781
Metabolism	Metabolism of cofactors and vitamins	Riboflavin metabolism	ko00740	1	16	30	1923	FGSG_11450	K00505
Metabolism	Global and overview maps	Carbon metabolism	ko01200	3	110	30	1923	FGSG_00330;FGSG_09483;FGSG_09896	K01895+K00058+K01637
Metabolism	Carbohydrate metabolism	Inositol phosphate metabolism	ko00562	1	21	30	1923	FGSG_02751	K00469
Metabolism	Carbohydrate metabolism	Amino sugar and nucleotide sugar metabolism	ko00520	2	49	30	1923	FGSG_08396;FGSG_08398	K01443+K02564
Metabolism	Global and overview maps	Biosynthesis of amino acids	ko01230	1	126	30	1923	FGSG_09483	K00058
Metabolism	Amino acid metabolism	Glycine, serine and threonine metabolism	ko00260	2	48	30	1923	FGSG_09483;FGSG_11008	K00058+K00108
Metabolism	Carbohydrate metabolism	Pyruvate metabolism	ko00620	1	40	30	1923	FGSG_00330	K01895
Metabolism	Carbohydrate metabolism	Ascorbate and aldarate metabolism	ko00053	1	8	30	1923	FGSG_02751	K00469
Metabolism	Energy metabolism	Sulfur metabolism	ko00920	1	16	30	1923	FGSG_07500	K00387
Metabolism	Amino acid metabolism	Tyrosine metabolism	ko00350	1	43	30	1923	FGSG_11450	K00505
Metabolism	Carbohydrate metabolism	Propanoate metabolism	ko00640	1	19	30	1923	FGSG_00330	K01895
Metabolism	Carbohydrate metabolism	Glyoxylate and dicarboxylate metabolism	ko00630	3	34	30	1923	FGSG_02881;FGSG_06596;FGSG_09896	K03781+K03781+K01637
Metabolism	Energy metabolism	Nitrogen metabolism	ko00910	1	15	30	1923	FGSG_00416	K02575
Genetic Information Processing	Folding, sorting and degradation	Protein processing in endoplasmic reticulum	ko04141	1	76	30	1923	FGSG_00554	K13993
Cellular Processes	Transport and catabolism	Peroxisome	ko04146	4	53	30	1923	FGSG_00840;FGSG_02051;FGSG_02881;FGSG_06596	K00624+K04564+K03781+K03781
